# Supplementary material for: Effect of the Landscape on Insect Pests and Associated Natural Enemies in Greenhouses Crops: The Strawberry Study Case
Source: Insects. 2023 Mar 21;14(3):302. doi: 10.3390/insects14030302 (PMC10051428; doi:10.3390/insects14030302)
Supplement: Supplementary file 1 [file insects-14-00302-s001.zip]

Archive with 1 entries (1 files):
- insects-2256854-supplementary.pdf
